# Supplementary material for: Arginine-Rich Cell-Penetrating Peptide-Mediated Transduction of Mouse Nasal Cells with FOXP3 Protein Alleviates Allergic Rhinitis
Source: Pharmaceutics. 2023 Jun 19;15(6):1770. doi: 10.3390/pharmaceutics15061770 (PMC10303077; doi:10.3390/pharmaceutics15061770)
Supplement: Supplementary file 1 [file pharmaceutics-15-01770-s001.zip]

Archive with 1 entries (1 files):
- pharmaceutics-2403941-supplementary.pptx
